# Supplementary material for: Insulinase-like Protease 1 Contributes to Macrogamont Formation in Cryptosporidium parvum
Source: mBio. 2021 Mar 9;12(2):e03405-20. doi: 10.1128/mBio.03405-20 (PMC8092296; doi:10.1128/mBio.03405-20)
Supplement: TABLE S1 [file mBio.03405-20-st001.xlsx]

## Sheet: Sheet1
Table 1 – Oligonucleotides used in this study.
Usage	Oligo name	Sequence (5’ – 3’)	Specific purpose	Source
Tagging	INS1-C ter-F	TGAATTCGAGCTCGGTACCCAGGCGACCTCTCAGAAAGTT	Amplify INS1 C-terminus homology arm (253 bp) for building pINS1-3HA-Nluc-P2A-neo by Gibson assembly	This study; IDT
	INS1-C ter-R	GAGCCCGAGCCCTTGCTAGCATAGAAATCGTCTTCCTTCAAAGAC		This study; IDT
	INS1-3UTR-F	CTGAACAAACGGAGGAGTCTAATAAATAAATCATACAATTCAATGGC	Amplify INS1 3'UTR homology arm (190 bp) for building pINS1-3HA-Nluc-P2A-neo by Gibson assembly	This study; IDT
	INS1-3UTR-R	GTCGACTCTAGAGGATCCCCCCAATATCATTATTTAATCTCTCCTG		This study; IDT
	lacZ F2	GGGGATCCTCTAGAGTCGAC	Amplify plasmid backbone (2686 bp) for building pINS1-3HA-Nluc-P2A-neo by Gibson assembly	This study; IDT
	lacZ R1	GGGTACCGAGCTCGAATT		This study; IDT
	Linker-F1	GCTAGCAAGGGCTCGGGC	Amplify 3HA-Nluc-P2A-neo casstte (2111 bp) for building pINS1-3HA-Nluc-P2A-neo by Gibson assembly	This study; IDT
	NeoAMT R1	AGACTCCTCCGTTTGTTCAGA		This study; IDT
	INS1-PAM-F	TATTGAACATCTCTACAACACATTC	Mutate PAM sequence of INS1 gRNA in pINS1-3HA-Nluc-P2A-neo	This study; IDT
	INS1-PAM-R	GTCATTTTATTATTAATATAATCTATTGC		This study; IDT
	GFP-Gibson-F	GCTCGGGCTCGACCCAGCTGATGGTGAGCAAGGGCGAG	Amplify GFP casstte (760 bp) for building pINS1-GFP-Nluc-P2A-neo by Gibson assembly	This study; IDT
	GFP-Gibson-R	AAAGATTTCTTAATTAATCACTACTTGTACAGCTCGTCCATG		This study; IDT
	Ribo F	TTAATTAAGAAATCTTTTTTAGCTGGT	Amplify plasmid backbone (5153 bp) for building pINS1-GFP-Nluc-P2A-neo by Gibson assembly	This study; IDT
	pLinker-R2	CAGCTGGGTCGAGCCCGA		This study; IDT
	tracr RNA-F1	GTTTTAGAGCTAGAAATAGCAAG	Amplify Cas9 plasmid backbone (9963 bp) for building pACT1:Cas9-GFP, U6:sgINS1	This study; IDT
	U6 R	CCCAACACTTAACCTTTCAGT		This study; IDT
	INS1-gRNA-linker	CTGAAAGGTTAAGTGTTGGGGTTTGCTGAATGTGTTGTAGGTTTTAGAGCTAGAAATAGC	Building pACT1:Cas9-GFP, U6:sgINS1 by Gibson assembly	This study; IDT
Deletction	INS1-5'UTR-F1	TTACGCCAAGCTTGCATGCCCATGTCAAAGCCAGGCGAAT	Amplify INS1 5'UTR homology arm (770 bp) for building pINS1-mCh-Nluc-P2A-neo-INS1 by Gibson assembly	This study; IDT
	INS1-5'UTR-R1	ATAACCAACTCATTCTGAGCCTACGTAAATTATGCATGCATG		This study; IDT
	INS1-3'UTR-F2	ATTCTTCTGATTAATTAAGCCATACAATTCAATGGCACTTT	Amplify INS1 3'UTR homology arm (310 bp) for building pINS1-mCh-Nluc-P2A-neo-INS1 by Gibson assembly	This study; IDT
	INS1-3'UTR-R2	ATTCGAGCTCGGTACCCGGGTCGAAAATTGGGAGGAAGTTGT		This study; IDT
	Actin-F1	GCTCAGAATGAGTTGGTTATAAAC	Amplify mCh-Nluc-P2A-neo casstte (3980 bp) for building pINS1-mCh-Nluc-P2A-neo-INS1 by Gibson assembly	This study; IDT
	Neo-R1	GCTTAATTAATCAGAAGAATTCGTC		This study; IDT
	LacZ-F3	CCCGGGTACCGAGCTCGAA	Amplify plasmid backbone (2264 bp) for building pINS1-mCherry-Nluc-P2A-neo-INS1 by Gibson assembly	This study; IDT
	LacZ-R3	GGCATGCAAGCTTGGCGTA		This study; IDT
	gRNA-INS1(N)-linker	CTGAAAGGTTAAGTGTTGGGGTTAGCTGCTCAAGCTCTATTGTTTTAGAGCTAGAAATAG	Building pACT1:Cas9-GFP, U6:sgINS1(2) by Gibson assembly	This study; IDT
	pU6-gibson-F	ACACAGGAAACAGCTATGACCCAAATTTCTCCAACCAGTC	Amplify U6:sgINS1(2) casstte (848 bp) for building pCRISPR-dual-INS1 by Gibson assembly	This study; IDT
	pSp6-ginbson-R	GCAAGCTTGGCGTAATCATGGACGGCCAGTGAATTCG		This study; IDT
	Hind-F	CATGATTACGCCAAGCTT	Primer set used to amplify ACT1:Cas9-GFP, U6:sgINS1 casstte (9983 bp) for building pACT1:Cas9-GFP, dual, U6:sgINS1-KO by Gibson assembly	This study; IDT
	M13-R	GTCATAGCTGTTTCCTGTG		This study; IDT
Mutation	pUC-INS1-F	TGAATTCGAGCTCGGTACCCATGCTATGCTTGCTTTTATTTATTATAATTATC	Amplify INS1 homology (3081 bp) for building pINS1(mu)-3HA-Nluc-P2A-neo by Gibson assembly	This study; IDT
	Linker-INS1-R	GAGCCCGAGCCCTTGCTAGCATAGAAATCGTCTTCCTTC		This study; IDT
	INS1-active mu-F	GCAGCAGCAGCAGCAGTGCTTTTTTTGGGGACAAAA	Mutate acvite sit of INS1 in pINS1(mu)-3HA-Nluc-P2A-neo	This study; IDT
	INS1-active mu-R	GTCATTTTTATAGCCCTAACGC		This study; IDT
	INS1m-PAM-F1	GCTGAAGAACTTGGTGGTGA	Mutate PAM sequence of INS1 gRNA1 in pINS1(mu)-3HA-Nluc-P2A-neo	This study; IDT
	INS1m-PAM-R1	AGTGGAATAGGAACGGCTGA		This study; IDT
	INS1m-PAM-F2	TGGAATTACTGCACTGCTGA	Mutate PAM sequence of INS1 gRNA2 in pINS1(mu)-3HA-Nluc-P2A-neo	This study; IDT
	INS1m-PAM-R2	AAACTTTCTGAGAGGTCGCC		This study; IDT
	INS1-gRNA(mu)-linker1	CCACAAACTTACAAGGCCGA	Building pACT1:Cas9-GFP, dual, U6:sgINS1-mu by Gibson assembly	This study; IDT
	INS1-gRNA(mu)-linker2	TGAATTCGAGCTCGGTACCCATGCTATGCTTGCTTTTATTTATTATAATTATC	Building pACT1:Cas9-GFP, dual, U6:sgINS1-mu by Gibson assembly	This study; IDT
RT-qPCR	INS1-qPCR-F	TGGAATTACTGCACTGCTGA	Detect INS1 gene expression by RT-PCR	This study; IDT
	INS1-qPCR-R	CTTTCAGGAGCCGGATACTT		This study; IDT
	Cp18s-F	CTCCACCAACTAAGAACGGCC	Detect C. parvum 18s gene expression by RT-PCR	Funkhouser-Jones, et al., 2020
	Cp18s-R	TAGAGATTGGAGGTTGTTCCT		Funkhouser-Jones, et al., 2020
PCR genotyping	CpGAPDH-F	CGGATGGCCATACCTGTGAG	Quantify oocysts oocysts number by qPCR	Wilke, et al., 2019
	CpGAPDH-R	GAAGATGCGCTGGGAACAAC		Wilke, et al., 2020
	INS1-F	CCACAAACTTACAAGGCCGA	Primer set “5’ Ins” used to detect INS1-3HA or INS1-GFP or INS1m insection site	This study; IDT
	Ribo-R	TCGGCAGACTTAACCAGCTA	WT = null; 3HA tagging = 859 bp; GFP tagging = 1492 bp; INS1m = 859 bp	This study; IDT
	Neo-F1	GCTGAAGAACTTGGTGGTGA	Primer set “3’ Ins” used to detect INS1-3HA or INS1-GFP insection site	This study; IDT
	INS1-3UTR-R3	GCTGCAATTATCAAGCTCTCAC	WT = null; 3HA tagging = 759 bp; GFP tagging = 759 bp	This study; IDT
	WT-F	AGGATTCCACAATTCAAACCCT	Primer set “Con” used to detect INS3 insection site	This study; IDT
	WT-R	CAAATTCTTTAGTTTATCTTCCAGCG	WT = 359 bp; 3HA tagging = 359 bp; GFP tagging = 359 bp; INS1m = 359 bp	This study; IDT
	INS1-5'UTR-F2	ACGGTGTGACAAAACGGAAA	Primer set “5’ Ins” used to detect ∆ins1 spanning the 5’ CRISPR targeting site	This study; IDT
	Actin R1	GTCATTTTTATAGCCCTAACGC	WT = null; ∆ins1 = 1059 bp	This study; IDT
	Neo F1	GCTGAAGAACTTGGTGGTGA	Primer set “3’ Ins” used to detect ∆ins1 spanning the 3’ CRISPR targeting site	This study; IDT
	INS1-3'UTR-R4	AGTGGAATAGGAACGGCTGA	WT = null; ∆ins1 = 1286 bp	This study; IDT
	INS1-F2	TGGAATTACTGCACTGCTGA	Primer set “ORF1” used to detect open reading frame of INS1	This study; IDT
	INS1-R	AAACTTTCTGAGAGGTCGCC	WT = 2703 bp; ∆ins1 = null	This study; IDT
	INS1-F	CCACAAACTTACAAGGCCGA	Primer set "ORF2" used with INS1-R to dected a part of open reading frame of INS1. WT = 468 bp; ∆ins1 = null	This study; IDT
	INS1 -3UTR-R4	ACCTGTAACTTGGCATAAAACTC	Primer set "3'Ins" used with Neo-F1 to dected a INS1m insection site. WT = null; INS1m = 430 bp	This study; IDT
	INS1-R2	CTTTCAGGAGCCGGATACTT	Primer used with INS1-F2 to amplify INS1m mutant site for sequencing	This study; IDT
